# Supplementary material for: Efficacy of Xiaoyao-san preparations in treating Hashimoto’s thyroiditis: a meta-analysis and systematic review
Source: Front Pharmacol. 2025 Jun 13;16:1528506. doi: 10.3389/fphar.2025.1528506 (PMC12202410; doi:10.3389/fphar.2025.1528506)
Supplement: Supplementary file 2 [file Supplementaryfile2.zip]

Archive with 27 entries (25 files):
- Supplementary Files 2/
- Supplementary Files 2/Detection Method 1 for Honghua Xiaoyao Tablets - Invention Patent Application Specification CN201210124256.4.pdf
- Supplementary Files 2/Detection Method 2 for Honghua Xiaoyao Tablets - Invention Patent Application Specification CN201811237371.6.pdf
- Supplementary Files 2/Preparation of Honghua Xiaoyao Tablets - Invention Patent Application Specification CN201010596946.0.pdf
- Supplementary Files 2/Quality Control Method for Honghua Xiaoyao Tablets - Invention Patent Application Specification CN201810915952..pdf
- Supplementary Files 2/Supplementary Files 2 formula granules section/
- Supplementary Files 2/Supplementary Files 2 formula granules section/Baizhu_YBZ-PFKL-2021161.pdf
- Supplementary Files 2/Supplementary Files 2 formula granules section/Banxia_JS-YBZ-2021082.pdf
- Supplementary Files 2/Supplementary Files 2 formula granules section/Bohe_YBZ-PFKL-2021010 .pdf
- Supplementary Files 2/Supplementary Files 2 formula granules section/Chaihu_YBZ-PFKL-2021011 .pdf
- Supplementary Files 2/Supplementary Files 2 formula granules section/Chenpi_YBZ-PFKL-2021025.pdf
- Supplementary Files 2/Supplementary Files 2 formula granules section/Danggui_YBZ-PFKL-2021037.pdf
- Supplementary Files 2/Supplementary Files 2 formula granules section/Foshou_YBZ-PFKL-2021044.pdf
- Supplementary Files 2/Supplementary Files 2 formula granules section/Fuling_BJ-PFKL-2022044.pdf
- Supplementary Files 2/Supplementary Files 2 formula granules section/Fuling_JS-YBZ-2022216 .pdf
- Supplementary Files 2/Supplementary Files 2 formula granules section/Gancao_YBZ-PFKL-2021049.pdf
- Supplementary Files 2/Supplementary Files 2 formula granules section/Haizao_Page 22_JS-YBZ-2022317.pdf
- Supplementary Files 2/Supplementary Files 2 formula granules section/Kunbu_Page 27_JS-YBZ-2024401.pdf
- Supplementary Files 2/Supplementary Files 2 formula granules section/Mudanpi_BJ-PFKL-2022067.pdf
- Supplementary Files 2/Supplementary Files 2 formula granules section/Shanyao_JS-YBZ-2021095 .pdf
- Supplementary Files 2/Supplementary Files 2 formula granules section/Shanzhuyu_YBZ-PFKL-2021110 .pdf
- Supplementary Files 2/Supplementary Files 2 formula granules section/Shaoyao_YBZ-PFKL-2021002.pdf
- Supplementary Files 2/Supplementary Files 2 formula granules section/Shudihuang_YBZ-PFKL-2021118 .pdf
- Supplementary Files 2/Supplementary Files 2 formula granules section/Taizishen_YBZ-PFKL-2022046.pdf
- Supplementary Files 2/Supplementary Files 2 formula granules section/Xiangyuan_YBZ-PFKL-2021129.pdf
- Supplementary Files 2/Supplementary Files 2 formula granules section/Zhizi_YBZ-PFKL-2021150 .pdf
- Supplementary Files 2/Supplementary Files 2 general rules section.docx
