# Supplementary material for: Efficacy of Xiaoyao-san preparations in treating Hashimoto’s thyroiditis: a meta-analysis and systematic review
Source: Front Pharmacol. 2025 Jun 13;16:1528506. doi: 10.3389/fphar.2025.1528506 (PMC12202410; doi:10.3389/fphar.2025.1528506)
Supplement: Supplementary file 3 [file Supplementaryfile1.zip]

Archive with 2 entries (2 files):
- ConPhyMP-checklists-table-1.pdf
- ConPhyMP-checklists-table-2a.pdf
